# Supplementary material for: The Effect of Ramadan Fasting on the Coping Strategies Used by Male Footballers Affiliated with the Tunisian First Professional League
Source: Healthcare (Basel). 2023 Apr 6;11(7):1053. doi: 10.3390/healthcare11071053 (PMC10094225; doi:10.3390/healthcare11071053)
Supplement: Supplementary file 1 [file healthcare-11-01053-s001.zip]

Archive with 1 entries (1 files):
- healthcare-2260714-supplementary.pdf
